# Supplementary material for: Daily supplementation with lemon verbena extract decreases subjective energy and parental reports of hyperactivity in children displaying sub-clinical attention deficit hyperactivity disorder-type behaviours: A randomised controlled trial
Source: J Psychopharmacol. 2025 Apr 18;39(8):825–35. doi: 10.1177/02698811251324574 (PMC12287557; doi:10.1177/02698811251324574)
Supplement: sj-xlsx-3-jop-10.1177_02698811251324574 – Supplemental material for Daily supplementation with lemon verbena extract decreases subjective energy and parental reports of hyperactivity in children displaying sub-clinical attention deficit hyperactivity disorder-type behaviours: A randomised controlled [file sj-xlsx-3-jop-10.1177_02698811251324574.xlsx]

## Sheet: Dose calculations
Calculations of dose and number of capsules by body weight. LVE = lemon verbena extract; PL=placebo; BW=body weight
Dose/mg LVE	BW/kg	BW range/kg	Capsules	Caps per day
	(= dose/15 mg [± 3.3])	(intervals of 6.7kg)	200 & 300 mg LVE + PL
300	20 ± 3.3	16.7 - 23.3	1x300LVE+2xPL	3
400	26.7 ± 3.3	23.4 – 29.9	2x200LVE+1xPL	3
500	33.3 ± 3.3	30.0 – 36.6	200+300LVE+1xPL	3
600	40 ± 3.3	36.7 – 43.3	2x300LVE+1xPL	3
700	46.7 ± 3.3	43.4 – 49.9	2x200+300LVE	3
800	53.3 ± 3.3	50.0 – 56.6	200+2x300LVE	3
900	60 ± 3.3	56.7 – 63.3	3x300LVE	3
1000	66.7 ± 3.3	63.4 – 69.9	2x200+2x300LVE	4
1100	73.3 ± 3.3	70.0 – 76.6	200+3x300LVE	4
1200	80 ± 3.3	76.7 – 83.3	4x300LVE	4

## Sheet: Basline differences
Baseline comparison tests between LVE and placebo treatment groups. Mean values and standard errors of mean (SEM) shown for each measurement. Significance between treatment groups evaluated with t-test
	Treatment	N	Mean	SEM	t	p
COMPASS
AF - % Accuracy	LVE	57	93.9577	1.40261	0.633246	0.528
	PLA	61	92.4598	1.87214
AF - Correct RT	LVE	57	921.52	51.6803	0.797496	0.427
	PLA	61	861.133	54.9806
AF - % Accuracy Congruent	LVE	57	98.5384	0.77827	0.347851	0.728
	PLA	61	97.9787	1.37249
AF - Correct RT Congruent	LVE	57	882.209	51.9709	0.654981	0.514
	PLA	61	831.28	57.3344
AF - % Accuracy Incongruent	LVE	57	85.4388	3.60392	0.626099	0.532
	PLA	61	82.0225	4.05815
AF - Correct RT Incongruent	LVE	54	1010.82	66.6569	1.15022	0.253
	PLA	60	917.996	47.5897
AF - % Accuracy Neutral	LVE	57	97.8953	0.84944	0.298329	0.766
	PLA	61	97.3777	1.48073
AF - Correct RT Neutral	LVE	57	882.2	56.0285	0.67897	0.499
	PLA	61	828.479	55.7981
NWM - % Correct	LVE	57	86.8818	1.43514	0.886002	0.377
	PLA	61	88.5436	1.21958
NWM - Correct RT	LVE	57	1111.81	50.7114	0.578792	0.564
	PLA	61	1068.57	54.5496
Stroop - % Correct	LVE	57	93.86	1.6569	1.47207	0.144
	PLA	61	96.557	0.8612
Stroop - Correct RT	LVE	57	1077.27	58.3165	1.33791	0.184
	PLA	61	975.774	49.0703
Stroop - Congruent % Correct	LVE	57	96.67	1.401	0.995992	0.321
	PLA	61	98.11	0.512
Stroop - Incongruent % Correct	LVE	57	91.05	2.524	1.31415	0.191
	PLA	61	95	1.694
Stroop - Correct Congruent RT	LVE	57	1018.36	57.0753	1.27515	0.205
	PLA	61	925.028	46.5008
Stroop - Correct Incongruent RT	LVE	57	1134.47	58.8148	1.24419	0.216
	PLA	61	1034.47	54.9185
RVIPAccuracy of response	LVE	54	43.9358	4.46184	1.41457	0.16
	PLA	58	52.5161	4.12383
PAB - AVG RT Complete	LVE	57	10615.1	519.685	0.666333	0.507
	PLA	61	10128.9	511.702
PAB Accuracy	LVE	57	90.1592	1.07233	0.167332	0.868
	PLA	61	89.9195	0.96189
CorsiAccuracy	LVE	57	56.86	2.84	1.37477	0.172
	PLA	61	61.9	2.34
SpeedPerformance	LVE	57	1036.86	45.4034	1.07424	0.285
	PLA	61	968.493	44.5625
AccuracyPerformanceRVIP	LVE	54	77.7497	1.44	1.3259	0.188
	PLA	58	80.3744	1.36052
AccuracyPerformance	LVE	57	84.3442	1.23483	0.951315	0.343
	PLA	61	85.876	1.04433
Connors 3-SR
Inattention	LVE	57	66.7	2.009	1.60468	0.111
	PLA	62	62.39	1.799
Hyperactivity/impulsivity	LVE	57	65.3	1.903	1.48425	0.14
	PLA	62	61.63	1.599
Learning Problems	LVE	57	56.19	1.779	1.08766	0.279
	PLA	62	53.76	1.39
Defiance/Aggression	LVE	57	55.98	1.907	0.903881	0.368
	PLA	62	53.73	1.631
Family Relations	LVE	57	51.84	1.484	1.77708	0.078
	PLA	62	48.79	0.922
Connors 3-P(S)	LVE
Inattention	PLA	56	78.2	1.601	1.35941	0.177
	LVE	61	75.05	1.661
Hyperactivity/impulsivity	PLA	56	81.3	1.44	2.38055	0.019
	LVE	61	76.15	1.6
Learning Problems	PLA	56	65.45	1.744	2.55029	0.012
	LVE	61	59.3	1.667
Executive Functioning	PLA	55	72.18	1.514	2.40187	0.018
	LVE	61	66.31	1.876
Defiance/Aggression	PLA	56	66.11	2.21	2.03593	0.044
	LVE	61	59.82	2.154
Peer Relations	PLA	56	70.79	2.224	1.09727	0.275
	LVE	61	67.18	2.397
	PLA
Heart rate variability
HR - Questionnaires	LVE	55	79.6096	1.54577	1.55596	0.123
	PLA	58	76.3165	1.44908
HRV triangular index - Questionnaires	LVE	55	12.1451	0.473571	0.915969	0.362
	PLA	58	12.8087	0.544017
HR - COMPASS	LVE	55	82.8332	1.47057	2.42796	0.017
	PLA	57	78.0162	1.33583
HRV triangular index - COMPASS	LVE	55	13.4939	0.613078	1.49599	0.138
	PLA	57	14.8368	0.65396
Profile of Mood States (POMS)
Total Mood Disturbance	LVE	58	51.83	1.3	1.5824	0.116
	PLA	57	49.19	1.035
Anger-Hostility	LVE	58	48.67	1.009	0.441588	0.659
	PLA	57	48.05	0.973
Confusion-Bewilderment	LVE	58	50.67	1.224	0.951315	0.343
	PLA	57	49.02	1.235
Depression-Dejection	LVE	58	50.45	1.282	2.27508	0.025
	PLA	57	46.89	0.884
Fatigue-Inertia	LVE	58	51.98	1.389	0.616441	0.539
	PLA	57	50.86	1.173
Tension-Anxiety	LVE	58	54.64	1.677	2.23405	0.027
	PLA	57	50.05	1.172
Vigor-Activity	LVE	58	47.91	1.312	0.929516	0.355
	PLA	57	49.56	1.189
Perceived Stress Scale
PSS	LVE	58	18.09	0.93		Sig.
	PLA	62	15.63	0.74	2.07485	0.04
State-Trait Anxiety Inventory
STAI	LVE	58	31.95	0.63		Sig.
	PLA	62	30.35	0.37	2.21923	0.028
Vital signs
Temperature	LVE	58	36.624	0.0675	1.38744	0.168
	PLA	62	36.448	0.105
Systolic blood pressure	LVE	58	119.59	3.001	0.603324	0.547
	PLA	62	117.37	2.174
Diastolic blood pressure	LVE	58	76.38	3.041	0.613188	0.541
	PLA	62	74.24	1.806
Visual Analogue Mood Scales
Alertness	LVE	58	59.6442	2.21135	0.713442	0.477
	PLA	62	61.717	1.9006
Stress	LVE	58	30.7716	3.13787	1.0959	0.275
	PLA	62	26.3024	2.63541
Tranquility	LVE	58	72.046	2.51555	1.42127	0.158
	PLA	62	76.4462	1.85169

## Sheet: COMPASS
Means and SEM for the COMPASS battery cognitive measures, with the final two columns showing effects (F) and associated probabilities (p) derived from the linear mixed model. N indicates the number of available values at each of the study assessments. Tr=main effect of treatment; Tr x V= treatment x visit interaction.
		Day -1			Day 28			Day 56
		N	Mean	SEM	N	Mean	SEM	N	Mean	SEM		F	p
Arrow flankers (Overall - %correct)	LVE	57	93.96	1.4	57	93.82	1.39	57	94.13	1.32	Tr	0.09	0.764
	Placebo	61	92.46	1.87	61	92.42	1.84	62	92.19	1.95	Tr x V	1.01	0.316
Arrow flankers (Overall RT - ms)	LVE	57	921.52	51.68	57	847.26	41.07	57	882.57	48.61	Tr	2.92	0.09
	Placebo	61	861.13	54.98	61	765.64	34.95	62	782.31	32.88	Tr x V	0.43	0.515
Arrow flankers (congruent - %correct)	LVE	57	98.54	0.78	57	98.3	0.68	57	98.13	0.69	Tr	0	0.995
	Placebo	61	97.98	1.37	61	97.6	1.39	62	97.74	1.52	Tr x V	0.29	0.588
Arrow flankers (congruent RT - ms)	LVE	57	882.21	51.97	57	825.58	44.49	57	876.31	61.08	Tr	3.59	0.061
	Placebo	61	831.28	57.33	61	719.66	31.03	62	766.95	35.97	Tr x V	0.03	0.869
Arrow flankers (incongruent - %correct)	LVE	57	85.44	3.6	57	84.74	3.69	57	86.26	3.34	Tr	0	0.966
	Placebo	61	82.02	4.06	61	82.46	3.93	62	81.94	3.99	Tr x V	1.74	0.19
Arrow flankers (incongruent RT - ms)	LVE	54	1010.82	66.66	56	895.75	47.58	56	951.15	60.49	Tr	0.69	0.407
	Placebo	60	918	47.59	58	852.86	41.44	60	826.67	39.02	Tr x V	1.53	0.219
Arrow flankers (neutral - %correct)	LVE	57	97.9	0.85	57	98.42	0.67	57	98.01	0.74	Tr	2.92	0.133
	Placebo	61	97.38	1.48	61	97.21	1.5	62	96.88	1.55	Tr x V	0.01	0.935
Arrow flankers (neutral RT - ms)	LVE	57	882.2	56.03	57	813.07	44.08	57	832.36	42.38	Tr	2.11	0.15
	Placebo	61	828.48	55.8	61	744.19	39.26	62	739.31	30.25	Tr x V	0.5	0.481
Numeric working memory (%correct)	LVE	57	86.88	1.44	57	88.54	1.44	57	86.02	1.53	Tr	0.12	0.732
	Placebo	61	88.54	1.22	61	88.98	1.15	62	89.36	1.39	Tr x V	3.4	0.048
Numeric working memory (RT - ms)	LVE	57	1111.81	50.71	57	1096.99	52.09	57	1117.16	63.58	Tr	0.05	0.823
	Placebo	61	1068.57	54.55	61	1115.35	56.2	62	1050.64	61.02	Tr x V	3.03	0.085
Stroop (overall %correct)	LVE	57	93.86	1.66	57	93.99	1.81	57	94.61	1.3	Tr	1.79	0.184
	Placebo	61	96.56	0.86	61	95.94	0.93	62	95.28	1.19	Tr x V	1.68	0.198
Stroop (overall RT - ms)	LVE	57	1077.27	58.32	57	1028.11	49.84	57	1009.44	44.58	Tr	0.42	0.516
	Placebo	61	975.77	49.07	61	979.5	41.54	62	962.3	36.66	Tr x V	0	0.95
Stroop (congruent %correct)	LVE	57	96.67	1.4	57	96.75	1.54	57	98.33	0.6	Tr	2.89	0.092
	Placebo	61	98.11	0.51	61	97.54	0.52	62	97.26	0.59	Tr x V	2.34	0.129
Stroop (congruent RT - ms)	LVE	57	1018.36	57.08	57	969.6	44.66	57	948.98	38.39	Tr	0.06	0.808
	Placebo	61	925.03	46.5	61	924.94	37.1	62	912.18	34.24	Tr x V	0	0.991
Stroop (incongruent %correct)	LVE	57	91.05	2.52	57	91.23	2.71	57	90.88	2.38	Tr	0.17	0.677
	Placebo	61	95	1.69	61	94.34	1.71	62	93.31	2.02	Tr x V	0.54	0.464
Stroop (incongruent RT - ms)	LVE	57	1134.47	58.81	57	1212.37	184.51	57	1048.38	57.68	Tr	0.16	0.693
	Placebo	61	1034.47	54.92	61	1010.81	50.19	62	1011.4	46.43	Tr x V	1.18	0.28
RVIP (accuracy of response)	LVE	54	43.94	4.46	57	44.8	4.55	57	42.68	4.4	Tr	0	0.971
	Placebo	58	52.52	4.12	59	49.47	3.98	62	52.12	4.19	Tr x V	0.35	0.556
Peg and Ball task (%correct)	LVE	57	90.16	1.07	57	92.14	0.84	57	90.34	1.01	Tr	0.412	0.522
	Placebo	61	89.92	0.96	61	92.82	0.7	62	91.02	0.86	Tr x V	0.02	0.888
Corsi blocks task (%correct)	LVE	57	56.86	2.84	57	58.89	2.96	57	60.84	2.71	Tr	1.63	0.204
	Placebo	61	61.9	2.34	61	60.76	2.24	62	61.64	2.33	Tr x V	1.48	0.227
Speed of Performance	LVE	57	1036.86	45.4	57	990.78	41.1	57	1003.06	45.17	Tr	0.04	0.844
	Placebo	61	968.49	44.56	61	953.5	36.95	62	931.75	36.83	Tr x V	1.82	0.18
Accuracy of Performance	LVE	57	84.34	1.23	57	85.47	1.21	57	85.19	1.04	Tr	1.2	0.277
	Placebo	61	85.88	1.04	61	86.18	0.96	62	85.9	1.09	Tr x V	0.17	0.677

## Sheet: Connors C
Means and SEM for the Conners 3-SR questionnaire, with the final two columns showing effects (F) and associated probabilities (p) derived from the linear mixed model. N indicates the number of available values at each of the study assessments. Tr=main effect of treatment; Tr x V= treatment x visit interaction.
		Day -1			Day 14			Day 28			Day 42			Day 56
		N	Mean	SEM	N	Mean	SEM	N	Mean	SEM	N	Mean	SEM	N	Mean	SEM		F	p
Inattention	LVE	57	66.7	2.01	58	68.48	1.8	58	65.24	1.92	53	65.25	1.92	57	62.44	1.95	Tr	0.05	0.819
	Placebo	62	62.39	1.8	61	64.66	1.83	61	60.7	1.82	57	63.91	1.84	62	60.97	1.97	Tr x V	1.77	0.154
Hyperactivity/Impulsivity	LVE	57	65.3	1.9	58	69.14	1.72	58	64.4	1.96	53	64.96	1.89	57	61.68	1.74	Tr	1.25	0.267
	Placebo	62	61.63	1.6	61	66.38	1.7	61	63.07	1.8	57	65.07	1.71	62	61.89	1.8	Tr x V	1.32	0.269
Learning Problems	LVE	57	56.19	1.78	58	59.22	1.93	58	57.97	2.05	53	56.19	1.87	57	56.14	1.85	Tr	1.15	0.286
	Placebo	62	53.76	1.39	61	54.84	1.61	61	53.87	1.54	57	54.26	1.46	62	52.98	1.49	Tr x V	0.51	0.675
Defiance/Aggression	LVE	57	55.98	1.91	58	60.12	2.06	58	54.84	1.98	53	54.3	1.87	57	52.56	2.04	Tr	0	0.96
	Placebo	62	53.73	1.63	61	55.05	1.71	61	53.66	1.7	57	53.04	1.82	62	53.15	1.71	Tr x V	4.02	0.008
Family Relations	LVE	57	51.84	1.48	58	55.24	1.65	58	53.4	1.83	53	54.51	1.91	57	51.26	1.59	Tr	1.178	0.184
	Placebo	62	48.79	0.92	61	50.49	1.26	61	48.26	1.15	57	49.28	1.32	62	48.45	1.18	Tr x V	1.7	0.169

## Sheet: Connors P
Means and SEM for the Conners 3-P(S) questionnaire, with the final two columns showing effects (F) and associated probabilities (p) derived from the linear mixed model. N indicates the number of available values at each of the study assessments. Tr=main effect of treatment; Tr x V= treatment x visit interaction.
		Day -1			Day 14			Day 28			Day 42			Day 56
		N	Mean	SEM	N	Mean	SEM	N	Mean	SEM	N	Mean	SEM	N	Mean	SEM		F	p
Inattention	LVE	56	78.2	1.6	58	72.97	1.52	58	69.55	1.65	56	67.82	1.71	57	67.65	1.63	Tr	0.71	0.401
	Placebo	61	75.05	1.66	61	70.39	1.61	61	68.25	1.57	60	68.93	1.66	60	68.55	1.82	Tr x V	1.17	0.32
Hyperactivity/Impulsivity	LVE	56	81.3	1.44	58	75.79	1.6	58	74.55	1.89	56	71.7	1.96	57	71.54	1.99	Tr	3.84	0.052
	Placebo	61	76.15	1.6	61	74.92	1.74	61	72.21	1.59	60	71.12	1.73	60	71.77	1.67	Tr x V	0.94	0.423
Learning Problems	LVE	56	65.45	1.74	58	61.93	1.63	58	60.03	1.71	56	59.48	1.71	57	59.12	1.76	Tr	0.03	0.867
	Placebo	61	59.3	1.67	61	57.46	1.48	61	55.85	1.39	60	55.65	1.51	60	55.5	1.39	Tr x V	0.06	0.98
Executive Functioning	LVE	55	72.18	1.51	58	66.84	1.69	57	65.74	1.47	56	63.54	1.8	57	63.35	1.61	Tr	0.02	0.894
	Placebo	61	66.31	1.88	61	62.48	1.64	61	60.72	1.5	60	59.3	1.61	60	59.87	1.71	Tr x V	0.47	0.703
Defiance/Aggression	LVE	56	66.11	2.21	58	65.59	2.17	58	62.4	2.09	56	59.32	1.91	57	61.46	2.2	Tr	1.3	0.256
	Placebo	61	59.82	2.15	61	58.1	1.83	61	57.11	1.69	60	57	1.81	60	54.85	1.54	Tr x V	2.49	0.061
Peer Relations	LVE	56	70.79	2.22	58	66.45	2.27	58	64.95	2.44	56	62.84	2.4	57	64.35	2.33	Tr	0.04	0.837
	Placebo	61	67.18	2.4	61	65.2	2.46	61	61.51	2.38	60	60.77	2.33	60	61	2.18	Tr x V	0.63	0.597

## Sheet: HRV
Means and SEM derived from the heart rate moniter, with the final two columns showing effects (F) and associated probabilities (p) derived from the linear mixed model. N indicates the number of available values at each of the study assessments. Tr=main effect of treatment; Tr x V= treatment x visit interaction.
		Day -1			Day 28			Day 56
		N	Mean	SEM	N	Mean	SEM	N	Mean	SEM		F	p
Heart rate (questionnaires)	LVE	55	79.61	1.55	52	80.52	1.42	52	81.93	1.53	Tr	2.29	0.133
	Placebo	58	76.32	1.45	58	75.53	1.37	55	78.28	1.69	Tr x V	0.21	0.645
HRV triangular index (questionnaires)	LVE	55	12.15	0.47	52	11.94	0.57	52	11.23	0.5	Tr	0.148	0.701
	Placebo	58	12.81	0.54	58	12.35	0.52	55	11.52	0.6	Tr x V	0.018	0.895
Heart rate (COMPASS)	LVE	55	82.83	1.47	52	82.39	1.3	51	83.81	1.42	Tr	1.345	0.249
	Placebo	57	78.02	1.34	58	77.37	1.26	55	79.4	1.47	Tr x V	0	0.986
HRV triangular index (COMPASS)	LVE	55	13.49	0.61	52	13.91	0.66	51	12.67	0.53	Tr	0.261	0.61
	Placebo	57	14.84	0.65	58	14.84	0.65	55	13.81	0.59	Tr x V	0.23	0.632

## Sheet: POMS
Means and SEM for the Profile of Mood States (POMS) questionnaire, with the final two columns showing effects (F) and associated probabilities (p) derived from the linear mixed model. N indicates the number of available values at each of the study assessments. Tr=main effect of treatment; Tr x V= treatment x visit interaction.
		Day -1			Day 14			Day 28			Day 42			Day 56
		N	Mean	SEM	N	Mean	SEM	N	Mean	SEM	N	Mean	SEM	N	Mean	SEM		F	p
Total Mood Disturbance	LVE	58	51.83	1.3	53	53.77	1.51	57	50.21	1.5	48	52.33	1.6	56	48.25	1.26	Tr	2.766	0.099
	Placebo	57	49.19	1.03	55	48.2	0.89	57	47.58	0.93	52	47.9	0.96	58	47.78	1.2	Tr x V	1.95	0.122
Anger-Hostility	LVE	58	48.67	1.01	53	51.53	1.53	57	47.53	1.12	48	50.85	1.38	56	46.23	0.99	Tr	1.866	0.174
	Placebo	57	48.05	0.97	55	48.04	1.14	57	46.47	0.76	52	47.92	1.18	59	46.29	0.97	Tr x V	1.585	0.193
Confusion-Bewilderment	LVE	58	50.67	1.22	53	51.98	1.36	57	49	1.31	48	51.21	1.38	56	47.21	1.25	Tr	1.798	0.182
	Placebo	57	49.02	1.24	55	48.73	1.04	57	47.54	1.04	52	48.04	1.07	59	46.68	0.98	Tr x V	1.078	0.359
Depression-Dejection	LVE	58	50.45	1.28	53	52.72	1.56	57	49.42	1.47	48	51.56	1.66	56	47.61	1.21	Tr	0.73	0.394
	Placebo	57	46.89	0.88	55	47.71	0.83	57	46.63	0.86	52	47.29	0.97	59	48.68	1.35	Tr x V	2.718	0.045
Fatigue-Inertia	LVE	58	51.98	1.39	53	55.57	1.44	57	52.44	1.38	48	53.38	1.47	56	51.5	1.36	Tr	11.54	<0.001
	Placebo	57	50.86	1.17	55	49.84	1.13	57	49.46	1.09	52	48.5	0.91	58	49.28	1.14	Tr x V	0.722	0.54
Tension-Anxiety	LVE	58	54.64	1.68	53	54.04	1.48	57	51.05	1.51	48	51.63	1.5	56	46.77	0.95	Tr	0.063	0.803
	Placebo	57	50.05	1.17	55	50.22	1.25	57	47.65	0.87	52	49.27	1.21	59	48.56	1.28	Tr x V	2.442	0.064
Vigor-Activity	LVE	58	47.91	1.31	53	48.55	1.61	57	48.68	1.51	48	49.83	2.07	56	47.77	1.55	Tr	1.599	0.208
	Placebo	57	49.56	1.19	55	52.65	1.13	57	49	1.16	52	50.6	1.29	59	49.93	1.28	Tr x V	0.937	0.423

## Sheet: PSS
Means and SEM for the Perceived Stress Scale (PSS), with the final two columns showing effects (F) and associated probabilities (p) derived from the linear mixed model. N indicates the number of available values at each of the study assessments. Tr=main effect of treatment; Tr x V= treatment x visit interaction.
		Day -1			Day 28			Day 56
		N	Mean	SEM	N	Mean	SEM	N	Mean	SEM		F	p
PSS score	LVE	58	18.09	0.93	58	16	1.04	57	14.88	1.13	Tr	0.086	0.77
	Placebo	62	15.63	0.74	61	14.26	0.77	62	13.5	0.73	Tr x V	0.317	0.574

## Sheet: STAI
Means and SEM for the State-Trait Anxiety Inventory (STAI), with the final two columns showing effects (F) and associated probabilities (p) derived from the linear mixed model. N indicates the number of available values at each of the study assessments. Tr=main effect of treatment; Tr x V= treatment x visit interaction.
		Day -1			Day 28			Day 56
		N	Mean	SEM	N	Mean	SEM	N	Mean	SEM		F	p
STAI score	LVE	58	31.95	0.63	58	30.97	0.72	57	29.63	0.71	Tr	0.001	0.972
	Placebo	62	30.35	0.37	61	29.7	0.43	62	29.18	0.52	Tr x V	2.163	0.144

## Sheet: TempBP
Means and SEM for body temperature and blood pressure, with the final two columns showing effects (F) and associated probabilities (p). N indicates the number of available values at each of the study assessments. Tr=main effect of treatment; Tr x V= treatment x visit interaction.
		Day -1			Day 28			Day 56
		N	Mean	SEM	N	Mean	SEM	N	Mean	SEM		F	p
Temperature (celcius)	LV	58	36.62	0.07	58	36.55	0.08	58	36.66	0.07	Tr	2.547	0.113
	Placebo	62	36.45	0.1	61	36.69	0.07	61	36.75	0.07	Tr x V	0.128	0.721
Systolic blood pressure (mmHg)	LV	58	119.59	3	57	110.49	1.46	58	110	1.69	Tr	1.25	0.266
	Placebo	62	117.37	2.17	59	113.29	1.77	59	110.93	1.75	Tr x V	0.677	0.412
Diastolic blood pressure (mmHg)	LV	58	76.38	3.04	57	69.21	1.02	58	68.19	1.28	Tr	1.779	0.185
	Placebo	62	74.24	1.81	59	70.76	1.54	59	70.07	1.17	Tr x V	0.02	0.888

[truncated: 1 more sheets: VAMS]
