# Supplementary material for: Daily supplementation with lemon verbena extract decreases subjective energy and parental reports of hyperactivity in children displaying sub-clinical attention deficit hyperactivity disorder-type behaviours: A randomised controlled trial
Source: J Psychopharmacol. 2025 Apr 18;39(8):825–35. doi: 10.1177/02698811251324574 (PMC12287557; doi:10.1177/02698811251324574)
Supplement: sj-xlsx-4-jop-10.1177_02698811251324574 – Supplemental material for Daily supplementation with lemon verbena extract decreases subjective energy and parental reports of hyperactivity in children displaying sub-clinical attention deficit hyperactivity disorder-type behaviours: A randomised controlled [file sj-xlsx-4-jop-10.1177_02698811251324574.xlsx]

## Sheet: COMPASS
Means and SEM for the COMPASS battery cognitive measures, with the final two columns showing effects (F) and associated probabilities (p) derived from the linear mixed model. N indicates the number of available values at each of the study assessments. Tr=main effect of treatment; Tr x V= treatment x visit interaction.
		8-11 years													12-14 years													15-17 years														Boys
		Day -1			Day 28			Day 56							Day -1			Day 28			Day 56							Day -1			Day 28			Day 56								Day -1			Day 28			Day 56
		N	Mean	SEM	N	Mean	SEM	N	Mean	SEM		F	P		N	Mean	SEM	N	Mean	SEM	N	Mean	SEM		F	P		N	Mean	SEM	N	Mean	SEM	N	Mean	SEM		F	P			N	Mean	SEM	N	Mean	SEM	N	Mean
Arrow flankers (Overall - %correct)	LVE	22	93.49	2.57	22	95.35	1.94	22	94.5	2.29	Tr	1.651	0.206		26	92.86	2.14	26	90.9	2.45	26	92.44	2.1	Tr	0.862	0.358		9	98.27	0.81	9	98.52	0.45	9	98.15	0.59	Tr	0	0.983			29	92.99	2.18	28	92.74	2.3	28	92.58
	Placebo	23	89.61	4.15	24	90.37	3.81	24	89.08	4.2	Tr x V	0.245	0.623		23	94.2	2.11	23	93.87	2.23	23	94.06	2.23	Tr x V	1.259	0.268		15	94.15	2.74	14	93.57	3.07	15	94.3	2.92	Tr x V	0.862	0.364			23	89.81	4.15	22	89.14	4.26	23	88.89
Arrow flankers (Overall RT - ms)	LVE	22	1143.21	88.37	22	1032.58	70.45	22	1087.85	97.13	Tr	3.391	0.073		26	849.24	63.46	26	786.59	46.78	26	806.67	43.9	Tr	0.015	0.902		9	588.41	34.21	9	569.51	41.35	9	600.04	43.68	Tr	0.181	0.676			29	877.12	74.24	28	784.74	54.78	28	861.22
	Placebo	23	1169.77	113.25	24	944.8	61.15	24	934.7	56.39	Tr x V	0.603	0.442		23	712.49	35	23	692.74	40.06	23	717.44	44.76	Tr x V	0.008	0.93		15	615.81	40.93	14	578.26	33.9	15	637.95	40.92	Tr x V	0.062	0.806			23	866.96	88.22	22	763.09	60.25	23	779.46
Arrow flankers (congruent - %correct)	LVE	22	96.82	1.96	22	97.88	1.66	22	97.27	1.67	Tr	2.324	0.135		26	99.62	0.28	26	98.33	0.5	26	98.21	0.56	Tr	2.183	0.146		9	99.63	0.37	9	99.26	0.49	9	100	0	Tr	0.035	0.854			29	99.43	0.29	28	98.81	0.43	28	98.81
	Placebo	23	95.36	3.61	24	95.14	3.45	24	94.86	3.9	Tr x V	0.082	0.777		23	99.57	0.24	23	98.99	0.64	23	99.57	0.32	Tr x V	0.862	0.358		15	99.56	0.3	14	99.52	0.32	15	99.56	0.3	Tr x V	3.582	0.072			23	95.94	3.61	22	95.15	3.77	23	94.93
Arrow flankers (congruent RT - ms)	LVE	22	1101.91	95.41	22	1032.73	83.3	22	1098.09	132.02	Tr	3.48	0.069		26	809.65	57.69	26	745.83	42.94	26	779.86	48.42	Tr	0.092	0.763		9	554.78	35.11	9	549.6	40.67	9	612.85	72.97	Tr	0.407	0.531			29	844.97	78.04	28	746.59	53.47	28	875.38
	Placebo	23	1137.76	122.29	24	863.53	48.97	24	951.94	66.07	Tr x V	0.046	0.831		23	678.27	32.49	23	662.34	41.91	23	670.03	37.25	Tr x V	0.649	0.424		15	595.96	43.69	14	567.18	47.71	15	619.56	44.55	Tr x V	0.118	0.735			23	854.5	94.98	22	706.83	57.77	23	762.18
Arrow flankers (incongruent - %correct)	LVE	22	86.82	5.45	22	90.76	3.72	22	89.39	4.15	Tr	1.328	0.256		26	80.51	6.3	26	75.38	7.06	26	80.26	6.26	Tr	0.797	0.377		9	96.3	1.8	9	97.04	1.41	9	95.93	1.08	Tr	0.015	0.903			29	80.46	6.46	28	80.36	6.53	28	80.36
	Placebo	23	78.99	7.22	24	81.81	5.99	24	79.03	6.5	Tr x V	0.47	0.497		23	83.91	6.22	23	83.77	6.45	23	83.77	6.41	Tr x V	1.956	0.169		15	83.78	8.16	14	81.43	9.28	15	83.78	8.66	Tr x V	1.658	0.212			23	78.26	7.38	22	78.03	7.34	23	77.54
Arrow flankers (incongruent RT - ms)	LVE	21	1298.29	126.24	22	1125.92	78.85	22	1215.18	118.72	Tr	0.446	0.508		24	907.68	67.83	25	790.9	55.39	25	829.77	55.97	Tr	0.229	0.635		9	615.06	33.81	9	624.33	46.51	9	642.92	41.33	Tr	1.016	0.329			26	926.04	88.96	27	834.8	71.58	27	918.67
	Placebo	22	1174.95	86.14	24	1049.56	71.2	23	994.64	69.66	Tr x V	0.628	0.433		23	816.21	58.75	22	761.79	47.19	23	737.95	52.95	Tr x V	1.628	0.208		15	697.21	44.77	12	626.42	30.66	14	696.46	49.63	Tr x V	0.443	0.515			22	911.1	88.39	21	874.87	79.63	22	839.97
Arrow flankers (neutral - %correct)	LVE	22	96.82	2.13	22	97.42	1.67	22	96.82	1.83	Tr	1.61	0.212		26	98.46	0.46	26	98.97	0.36	26	98.85	0.37	Tr	0.299	0.587		9	98.89	0.55	9	99.26	0.49	9	98.52	0.81	Tr	3.337	0.083			29	99.08	0.28	28	99.05	0.34	28	98.57
	Placebo	23	94.49	3.88	24	94.17	3.74	24	93.33	3.9	Tr x V	0.091	0.765		23	99.13	0.38	23	98.84	0.5	23	98.84	0.5	Tr x V	0.014	0.905		15	99.11	0.39	14	99.76	0.24	15	99.56	0.3	Tr x V	0.342	0.564			23	95.22	3.89	22	94.24	4.1	23	94.2
Arrow flankers (neutral RT - ms)	LVE	22	1054.08	98.98	22	967.63	78.76	22	999.46	78.15	Tr	2.726	0.106		26	835.79	76.67	26	778.4	55.2	26	791.34	45.9	Tr	0.019	0.892		9	596.14	56.6	9	535.42	38.32	9	542.35	41.8	Tr	2.676	0.118			29	838.45	75.07	28	766.52	59.46	28	805.23
	Placebo	23	1136.76	116.14	24	935.48	76.87	24	842.26	47	Tr x V	1.553	0.219		23	684.95	36.09	23	662.78	36.49	23	719.1	53.93	Tr x V	0.437	0.512		15	575.86	37.44	14	550.03	28.63	15	605.61	33.74	Tr x V	1.014	0.326			23	855.41	92.8	22	755.81	62.78	23	724.51
Numeric working memory (%correct)	LVE	22	82.17	2.61	22	85.56	2.48	22	80.45	2.48	Tr	0.251	0.619		26	88.55	1.85	26	88.63	2.11	26	87.86	2.19	Tr	0.164	0.688		9	93.58	1.87	9	95.56	1.98	9	94.32	1.12	Tr	0.249	0.623			29	88.32	2.06	28	88.89	2.16	28	87.86
	Placebo	23	81.84	2.31	24	84.49	2.13	24	84.17	2.69	Tr x V	3.441	0.07		23	92.08	1.02	23	90.58	1.23	23	91.84	1.7	Tr x V	1.195	0.28		15	93.41	1.6	14	94.05	1.99	15	93.85	1.9	Tr x V	0.081	0.779			23	89.57	2.21	22	89.34	2.19	23	90.72
Numeric working memory (RT - ms)	LVE	22	1385.61	89.47	22	1318.88	79.72	22	1373.22	113.26	Tr	0.313	0.579		26	948.4	36.72	26	993.08	73.36	26	989.1	78.86	Tr	0.261	0.612		9	914.58	114.28	9	854.75	68.1	9	861.18	81.25	Tr	0.278	0.604			29	1010.85	54.35	28	1037.63	75.94	28	1025.93
	Placebo	23	1338.05	119.03	24	1403.07	107.05	24	1306.16	132.8	Tr x V	2.238	0.142		23	937.86	37.74	23	964.35	44.06	23	942.64	47.16	Tr x V	0.028	0.868		15	855.8	35.11	14	870.21	70.24	15	807.4	48.69	Tr x V	1.863	0.186			23	1107.44	111.5	22	1170.31	122.18	23	1109.46
Stroop (overall %correct)	LVE	22	89.43	3.87	22	90.11	4.41	22	92.5	2.9	Tr	6.21	0.017		26	96.06	1.28	26	96.35	1	26	95.87	1.36	Tr	0.145	0.707		9	98.33	0.59	9	96.67	2.17	9	96.11	1.62	Tr	0.581	0.455			29	96.64	1.57	28	96.34	1.81	28	96.25
	Placebo	23	95.65	2.17	24	94.9	2.17	24	93.44	2.9	Tr x V	1.785	0.189		23	96.74	0.67	23	96.74	0.78	23	96.3	0.72	Tr x V	0.307	0.584		15	97.67	0.57	14	96.43	1.07	15	96.67	1.16	Tr x V	0.13	0.722			23	97.17	0.95	22	96.14	0.83	23	95.87
Stroop (overall RT - ms)	LVE	22	1342.67	118.31	22	1241.36	100.83	22	1241.84	81.73	Tr	0.161	0.69		26	959.26	44.08	26	936.97	42.38	26	892.7	40.12	Tr	1.795	0.187		9	769.41	70.82	9	770.15	58.86	9	778.62	51.19	Tr	0.216	0.647			29	1013.35	63.61	28	1000.56	61.68	28	953.13
	Placebo	23	1209.99	106.92	24	1169.18	83.27	24	1143.68	64.88	Tr x V	0.145	0.705		23	881.8	34.48	23	906.98	36.72	23	895.81	45.6	Tr x V	0.5	0.483		15	760.74	35.73	14	773.5	35.3	15	774.04	36.75	Tr x V	1.405	0.249			23	1008.09	94.92	22	1023.54	87.59	23	947.93
Stroop (congruent %correct)	LVE	22	94.32	3.45	22	95.45	3.86	22	97.95	1.42	Tr	2.853	0.099		26	98.08	0.84	26	97.31	0.84	26	98.08	0.56	Tr	0.484	0.49		9	98.33	1.18	9	98.33	1.18	9	100	0	Tr	5.211	0.034			29	99.31	0.33	28	98.75	0.55	28	98.75
	Placebo	23	98.91	0.44	24	98.13	0.59	24	98.33	0.94	Tr x V	0.728	0.398		23	97.17	1.13	23	97.83	0.76	23	96.52	0.86	Tr x V	2.668	0.109		15	98.33	0.93	14	96.07	1.59	15	96.67	1.44	Tr x V	0.128	0.724			23	98.7	0.56	22	97.5	0.92	23	97.39
Stroop (congruent RT - ms)	LVE	22	1287.58	118.9	22	1142.68	84.54	22	1153.98	68.38	Tr	0.153	0.698		26	888.72	35.44	26	899.38	50.17	26	843.92	35.68	Tr	0.463	0.5		9	734.78	64.11	9	749.4	53.27	9	751.36	46.15	Tr	0.007	0.933			29	972.14	65.37	28	953.67	58.61	28	899.94
	Placebo	23	1154.56	101.14	24	1098.06	72.95	24	1077.38	61.8	Tr x V	0.395	0.533		23	824.89	31.21	23	854.29	32.66	23	856.64	41.02	Tr x V	1.14	0.291		15	726.63	31.82	14	744.22	38.51	15	733.03	35.72	Tr x V	0.613	0.442			23	953.2	92.71	22	964.66	76.29	23	901.04
Stroop (incongruent %correct)	LVE	22	84.55	5.84	22	84.77	6.57	22	87.05	5.06	Tr	3.32	0.076		26	94.04	2.11	26	95.38	1.36	26	93.65	2.74	Tr	0.222	0.64		9	98.33	0.83	9	95	3.23	9	92.22	3.24	Tr	2.885	0.105			29	93.97	3.15	28	93.93	3.49	28	93.75
	Placebo	23	92.39	4.38	24	91.67	4.12	24	88.54	5	Tr x V	1.367	0.249		23	96.3	0.9	23	95.65	1.19	23	96.09	1.04	Tr x V	0.004	0.948		15	97	0.82	14	96.79	1.24	15	96.67	1.16	Tr x V	1.542	0.228			23	95.65	1.79	22	94.77	1.11	23	94.35
Stroop (incongruent RT - ms)	LVE	22	1378.16	109.49	22	1665.46	463.92	22	1259.5	121.75	Tr	0.758	0.389		26	1042.44	62.69	26	974.96	45.17	26	952.44	52.47	Tr	1.986	0.166		9	804.67	78.44	9	790.67	66.94	9	809.44	58.86	Tr	0.4	0.534			29	1060.59	67.15	28	1352.79	360.37	28	1019.91
	Placebo	23	1287.85	118.58	24	1181.18	108.91	24	1203.57	87.95	Tr x V	1.195	0.28		23	936.17	44.48	23	959.58	46.03	23	938.64	61.82	Tr x V	0.012	0.913		15	796.69	42.33	14	802.9	36.22	15	815.51	41.69	Tr x V	0.822	0.375			23	1066.59	101.58	22	1083.93	102.9	23	983.99
RVIP (accuracy of response)	LVE	21	24.48	5.74	22	25.65	6.1	22	24.35	5.77	Tr	0.107	0.745		24	54.17	6.22	26	53.78	6.14	26	49.77	5.73	Tr	0.186	0.669		9	62.03	10.81	9	65.62	11.98	9	66.97	12.45	Tr	0.411	0.529			27	47.85	6.57	28	48.64	6.44	28	45.9
	Placebo	22	30.46	5.37	23	31.02	5.6	24	30.21	6.17	Tr x V	0.137	0.713		22	55.05	5.6	22	49.32	5.44	23	55.14	5.82	Tr x V	3.555	0.067		14	83.19	4.91	14	80.02	4.6	15	82.57	3.61	Tr x V	0.001	0.977			21	53.97	7.41	22	46.68	6.28	23	56.2
Peg and Ball task (%correct)	LVE	22	88.03	2.07	22	90.09	1.31	22	89.25	1.84	Tr	0.231	0.593		26	90.09	1.35	26	92.34	1.29	26	90.42	1.37	Tr	0.354	0.572		9	95.57	1.4	9	96.54	1.14	9	92.8	2.31	Tr	0.98	0.343			29	91.86	1.33	28	92.75	1.13	28	90.6
	Placebo	23	90.75	1.55	24	91.85	1.09	24	91.16	1.26	Tr x V	0.001	0.976		23	88.98	1.69	23	92.72	1.18	23	90.7	1.4	Tr x V	0.037	0.849		15	90.09	1.81	14	94.65	1.37	15	91.28	2.11	Tr x V	0.104	0.753			23	91.05	1.53	22	92.98	0.98	23	90.43
Corsi blocks task (%correct)	LVE	22	51.39	4.86	22	49.8	5.23	22	56.8	4.51	Tr	0.457	0.503		26	56.05	4.18	26	61.82	4.13	26	59.3	4.03	Tr	0.087	0.77		9	72.6	2.9	9	72.63	2.6	9	75.19	4.01	Tr	1.197	0.287			29	56.48	3.9	28	63.3	3.53	28	59.87
	Placebo	23	52.83	4.14	24	51.42	3.8	24	51.42	4.6	Tr x V	1.334	0.254		23	68.21	2.41	23	67.02	2.69	23	68.7	2.39	Tr x V	0.611	0.439		15	66.14	5.07	14	66.47	4.21	15	67.16	3	Tr x V	0.263	0.613			23	57.52	4.27	22	58.71	3.61	23	60.17
Speed of Performance	LVE	22	1290.5	76.91	22	1197.61	71.65	22	1234.31	79.79	Tr	0.42	0.519		26	918.97	39.74	26	905.54	40.83	26	896.16	44.66	Tr	0.195	0.661		9	757.47	68.91	9	731.47	52.87	9	746.61	53.81	Tr	0.71	0.409			29	967.11	58.51	28	940.98	55.58	28	946.76
	Placebo	23	1239.27	87.33	24	1172.35	66.07	24	1128.18	70.25	Tr x V	2.07	0.158		23	844.05	28.73	23	854.69	28.43	23	851.96	32.74	Tr x V	0.037	0.849		15	744.11	30.4	14	740.66	30.57	15	739.8	33.67	Tr x V	2.163	0.156			23	994.16	86.04	22	985.65	75.93	23	945.62
Accuracy of Performance	LVE	21	71.31	2.63	22	72.76	2.51	22	72.98	2.2	Tr	1.86	0.18		24	80.01	1.34	26	80.64	1.78	26	79.28	1.7	Tr	0.005	0.942		9	86.73	2.14	9	87.59	2.4	9	87.26	2.52	Tr	0.544	0.472			27	79.4	1.83	28	80.44	1.86	28	78.84
	Placebo	22	73.72	2.49	23	73.73	2.33	24	73.24	2.57	Tr x V	0.795	0.378		22	82.69	1.34	22	81.71	1.44	23	82.79	1.39	Tr x V	0.396	0.533		14	87.18	1.93	14	87.53	1.6	15	87.64	1.2	Tr x V	0.001	0.982			21	79.58	2.82	22	78.83	2.35	23	80.38
[truncated: 16 more columns]

## Sheet: Connors 3 SR
Means and SEM for the Conners 3-SR questionnaire, with the final two columns showing effects (F) and associated probabilities (p) derived from the linear mixed model. N indicates the number of available values at each of the study assessments. Tr=main effect of treatment; Tr x V= treatment x visit interaction.
		8-11 years																			12-14 years																			15-17 years
		Day -1			Day 14			Day 28			Day 42			Day 56							Day -1			Day 14			Day 28			Day 42			Day 56							Day -1			Day 14			Day 28			Day 42
		N	Mean	SEM	N	Mean	SEM	N	Mean	SEM	N	Mean	SEM	N	Mean	SEM		F	P		N	Mean	SEM	N	Mean	SEM	N	Mean	SEM	N	Mean	SEM	N	Mean	SEM		F	P		N	Mean	SEM	N	Mean	SEM	N	Mean	SEM	N
Inattention	LVE	22	58.32	2.45	22	65.68	2.75	22	61.32	2.87	21	62.9	2.52	22	57.73	2.56	Tr	0.099	0.754		26	73.23	3.03	27	71.93	2.58	27	69.63	2.88	23	66.74	3.25	26	66.5	3.27	Tr	0.944	0.336		9	68.33	4.53	9	65	5.26	9	61.67	4.74	9
	Placebo	24	54.83	2.18	24	63.92	3.11	24	55.29	2.5	22	63.36	3.15	24	54.92	2.8	Tr x V	0.672	0.571		23	67.65	3.27	23	65.43	3.2	23	65.39	3.65	22	64.64	3.21	23	65.13	3.67	Tr x V	1.574	0.199		15	66.4	3.06	14	64.64	3.06	14	62.29	1.92	13
Hyperactivity	LVE	22	59.05	2.44	22	69	2.35	22	60.82	3.07	21	63.76	2.24	22	58.59	2.44	Tr	0.007	0.933		26	71.62	2.57	27	72.7	2.47	27	69.59	2.88	23	67.61	3.23	26	65.65	2.82	Tr	3.867	0.054		9	62.33	5.94	9	58.78	4.83	9	57.56	3.98	9
	Placebo	24	56.54	1.81	24	66.96	2.6	24	58.29	2.5	22	66.18	2.63	24	58.33	2.32	Tr x V	0.331	0.803		23	63.7	3.15	23	65.48	3.22	23	66.22	3.47	22	64.45	3.18	23	64.17	3.73	Tr x V	2.233	0.087		15	66.6	2.9	14	66.86	2.94	14	66.07	2.76	13
Learning Problems	LVE	22	52.86	2.55	22	56.68	2.99	22	56.5	3.33	21	55.19	2.57	22	53.27	2.89	Tr	0.203	0.655		26	60.35	2.95	27	62.26	2.99	27	61.33	3.27	23	57.87	3.08	26	60.35	2.95	Tr	0.399	0.53		9	52.33	2.94	9	56.33	4.55	9	51.44	2.56	9
	Placebo	24	52.17	1.99	24	56.46	2.98	24	53.38	2.6	22	55.5	2.36	24	52.63	2.35	Tr x V	0.35	0.789		23	55.17	2.37	23	54.35	2.12	23	56.04	2.35	22	54.68	2.04	23	54.61	2.37	Tr x V	1.125	0.341		15	54.13	3.22	14	52.86	3.49	14	51.14	3.22	13
Defiance/Aggression	LVE	22	54.41	3.01	22	61.36	3.36	22	55.41	3.27	21	54.57	3.04	22	53.36	3.28	Tr	0.071	0.791		26	58.96	3	27	63.56	3.09	27	57.11	3.16	23	57.13	3.07	26	55.12	3.36	Tr	0.073	0.788		9	51.22	3.87	9	46.78	1.52	9	46.67	1.86	9
	Placebo	24	50.42	2.45	24	55.5	2.62	24	53.13	2.58	22	51.18	2.65	24	53.08	2.79	Tr x V	0.664	0.576		23	56.61	2.28	23	56.7	2.79	23	56.3	2.82	22	56.09	3.38	23	55	2.75	Tr x V	3.329	0.022		15	54.6	4.17	14	51.57	3.9	14	50.21	3.74	13
Family Relations	LVE	22	49.36	2.41	22	56.91	3.08	22	54.95	3.58	21	58.19	3.67	22	51.41	2.95	Tr	2.276	0.138		26	51.88	1.7	27	53.33	1.96	27	51	1.98	23	51.43	2.26	26	49.69	1.92	Tr	0.136	0.714		9	57.78	5.3	9	56.89	4.95	9	56.78	5.39	9
	Placebo	24	48.83	1.46	24	53.63	2.46	24	49.63	2.22	22	52.18	2.78	24	50.67	2.24	Tr x V	1.607	0.191		23	48.78	1.6	23	49.3	1.62	23	47.39	1.67	22	46.86	1.51	23	47.3	1.85	Tr x V	0.353	0.787		15	48.73	1.89	14	47.07	1.94	14	47.36	1.89	13
[truncated: 44 more columns]

## Sheet: Connors 3 P
Means and SEM for the Conners 3-P(S) questionnaire, with the final two columns showing effects (F) and associated probabilities (p) derived from the linear mixed model. N indicates the number of available values at each of the study assessments. Tr=main effect of treatment; Tr x V= treatment x visit interaction.
		8-11 years																			12-14 years																			15-17 years
		Day -1			Day 14			Day 28			Day 42			Day 56							Day -1			Day 14			Day 28			Day 42			Day 56							Day -1			Day 14			Day 28			Day 42
		N	Mean	SEM	N	Mean	SEM	N	Mean	SEM	N	Mean	SEM	N	Mean	SEM		F	P		N	Mean	SEM	N	Mean	SEM	N	Mean	SEM	N	Mean	SEM	N	Mean	SEM		F	P		N	Mean	SEM	N	Mean	SEM	N	Mean	SEM	N
Inattention	LVE	21	76.48	2.46	22	71.82	2.12	22	67.55	2.52	22	68.73	2.86	22	68.45	2.61	Tr	0.285	0.596		26	81.08	1.77	27	76.41	2.07	27	72.63	2.23	25	69.12	2.49	26	68.92	2.32	Tr	0.698	0.408		9	73.89	6.3	9	65.44	4.85	9	65.22	5.28	9
	Placebo	24	76.62	2.67	24	71.79	2.53	24	67.13	2.72	23	70.7	2.97	24	71.33	2.59	Tr x V	0.825	0.483		22	73.45	2.95	23	69.61	2.76	23	68.57	2.52	23	66.91	2.45	23	65.26	3.04	Tr x V	0.631	0.597		15	74.87	3.11	14	69.29	3.39	14	69.64	3.01	14
Hyperactivity	LVE	21	81.19	2.28	22	76.95	2.57	22	75.5	2.99	22	72.95	3.28	22	72.09	3.42	Tr	0.909	0.345		26	84.5	1.77	27	76.89	2.15	27	76.22	2.69	25	73.56	2.54	26	73.12	2.41	Tr	0.349	0.557		9	72.33	4.05	9	69.67	5.01	9	67.22	5.25	9
	Placebo	24	75.08	2.88	24	72.92	2.99	24	69.83	2.53	23	71.3	3.04	24	72.5	2.52	Tr x V	1.493	0.219		22	77	2.48	23	76.22	2.73	23	73.87	2.34	23	70.48	2.79	23	71.83	2.82	Tr x V	0.593	0.621		15	76.6	2.99	14	76.21	3.52	14	73.57	3.83	14
Learning Problems	LVE	21	63.43	2.52	22	60.59	2.41	22	58.91	2.73	22	58.45	2.79	22	56.64	3.01	Tr	0.56	0.458		26	66.12	2.55	27	63.89	2.55	27	61.56	2.55	25	60.76	2.62	26	61	2.47	Tr	4.18	0.046		9	68.22	5.67	9	59.33	4.3	9	58.22	4.64	9
	Placebo	24	60.08	2.48	24	57.29	2.25	24	56.83	1.97	23	56.74	2.38	24	56.29	2.03	Tr x V	0.882	0.453		22	61.59	3.06	23	59.57	2.53	23	56.7	2.38	23	56.04	2.51	23	55.74	2.33	Tr x V	0.169	0.917		15	54.67	3.08	14	54.29	3.11	14	52.79	3.24	14
Executive Functioning	LVE	21	72.9	2.05	22	67.27	2.52	22	66.45	2.61	22	64.14	3.13	22	64.68	3.13	Tr	0.389	0.536		25	73.84	2.32	27	70.3	2.55	26	68.5	1.84	25	66.16	2.5	26	64.77	1.98	Tr	0.624	0.434		9	65.89	4.39	9	55.44	2.6	9	56	2.51	9
	Placebo	24	68.46	3.24	24	62.92	2.87	24	59.75	2.34	23	60.22	2.87	24	61.96	2.8	Tr x V	0.689	0.561		22	65.86	3.16	23	63.96	2.61	23	61.74	2.55	23	59.22	2.67	23	58.91	2.89	Tr x V	0.393	0.758		15	63.53	3.27	14	59.29	3.01	14	60.71	3.17	14
Defiance/Aggression	LVE	21	62.95	3.01	22	63.82	2.72	22	61.68	2.59	22	60.14	2.77	22	60.23	3.14	Tr	5.899	0.019		26	67.42	3.46	27	68.19	3.58	27	63.07	3.51	25	59.32	3.29	26	62.35	3.61	Tr	0.761	0.387		9	69.67	6.55	9	62.11	6.18	9	62.11	6.04	9
	Placebo	24	59.33	3.01	24	55.83	2.43	24	54.38	1.71	23	56.43	2.52	24	53.12	1.78	Tr x V	0.982	0.404		22	65.91	4.28	23	63.17	3.31	23	63.35	3.36	23	59.7	3.28	23	60	3.05	Tr x V	0.61	0.61		15	51.67	2.83	14	53.64	3.7	14	51.57	3.04	14
Peer Relations	LVE	21	67.71	3.75	22	64.18	3.94	22	64.55	4.13	22	63.64	4.1	22	61.32	3.9	Tr	0.012	0.914		26	71.42	2.9	27	67.63	3.08	27	63.63	3.46	25	59.6	3.28	26	65.19	3.12	Tr	0.056	0.813		9	76.11	6.86	9	68.44	6.54	9	69.89	6.65	9
	Placebo	24	65.42	3.68	24	62.5	3.61	24	58.87	3.43	23	60.13	3.33	24	60.25	3.01	Tr x V	1.646	0.185		22	65.86	4.03	23	66.39	4.17	23	62.17	4.19	23	58.26	3.67	23	61.3	3.92	Tr x V	0.459	0.712		15	71.93	5.17	14	67.86	5.69	14	64.93	5.29	14
[truncated: 44 more columns]

## Sheet: HRV
Means and SEM derived from the heart rate moniter, with the final two columns showing effects (F) and associated probabilities (p) derived from the linear mixed model. N indicates the number of available values at each of the study assessments. Tr=main effect of treatment; Tr x V= treatment x visit interaction.
		8-11 years													12-14 years													15-17 years
		Day -1			Day 28			Day 56							Day -1			Day 28			Day 56							Day -1			Day 28			Day 56								Boys
		N	Mean	SEM	N	Mean	SEM	N	Mean	SEM		F	P		N	Mean	SEM	N	Mean	SEM	N	Mean	SEM		F	P		N	Mean	SEM	N	Mean	SEM	N	Mean	SEM		F	P			Day -1			Day 28			Day 56
Heart rate (questionnaires)	LV	21	82.16	2.31	21	79.54	2.48	18	83.65	2.71	Tr	0.025	0.874		25	78.94	2.23	22	82.21	2.09	26	81.37	1.91	Tr	1.977	0.167		9	75.51	4.68	9	78.68	2.99	8	79.9	5.12	Tr	2.085	0.165			N	Mean	SEM	N	Mean	SEM	N	Mean
	Placebo	23	80.08	1.68	24	79.4	1.86	21	83.19	2.4	Tr x V	0.281	0.599		21	75.21	2.27	23	73.31	2.19	20	76.5	3.02	Tr x V	2.755	0.105		14	71.79	3.86	11	71.75	3.3	14	73.47	3.07	Tr x V	0.022	0.884			28	76.56	2.31	26	78.2	2.11	24	78.43
HRV triangular index (questionnaires)	LV	21	13.42	0.79	21	13.7	0.92	18	12.25	0.9	Tr	0.02	0.887		25	11.32	0.65	22	10.58	0.81	26	10.51	0.61	Tr	0.139	0.711		9	11.48	1.15	9	11.16	1.15	8	11.27	1.58	Tr	0.043	0.837			37	74.23	1.69	37	75.2	1.76	37	77.94
	Placebo	23	14.67	0.78	24	13.96	0.89	21	12.23	1.04	Tr x V	0.041	0.84		21	11.19	0.68	23	10.49	0.56	20	10.87	1.02	Tr x V	0.348	0.559		14	12.17	1.36	11	12.72	1.21	14	11.4	1.05	Tr x V	0.994	0.331			28	12.82	0.6	26	12.32	0.88	24	12.61
Heart rate (COMPASS)	LV	21	85.6	2.33	21	81.91	2.34	17	83.8	2.37	Tr	0.43	0.516		25	81.24	2.15	22	83.78	1.86	26	84.09	1.99	Tr	3.353	0.074		9	80.79	3.89	9	80.09	2.7	8	82.91	4.28	Tr	1.263	0.275			37	13.42	0.61	37	12.55	0.65	37	11.64
	Placebo	23	80.7	1.55	24	80.43	1.6	21	83.95	1.93	Tr x V	0.126	0.725		21	78.21	1.98	23	76.08	2.14	20	77.85	2.53	Tr x V	0.155	0.696		13	72.96	3.86	11	73.36	3.14	14	74.78	2.97	Tr x V	0.82	0.377			28	79.84	2.13	26	80.52	1.83	23	80.46
HRV triangular index (COMPASS)	LV	21	14.43	1.09	21	15.88	1.13	17	14.36	0.84	Tr	0.248	0.621		25	12.52	0.7	22	12.64	0.84	26	12.15	0.76	Tr	0.941	0.338		9	14.03	1.96	9	12.38	1.43	8	10.8	1.07	Tr	1.939	0.181			37	77	1.63	37	76.68	1.69	37	79.15
	Placebo	23	16.96	0.91	24	16.26	1.07	21	13.71	0.89	Tr x V	0.033	0.857		21	12.52	0.88	23	13.61	0.99	20	13.51	1.08	Tr x V	0.218	0.643		13	14.81	1.61	11	14.31	1.28	14	14.39	1.17	Tr x V	1.272	0.277			28	14.6	0.85	26	15.11	1.01	23	14.15
																																										37	15.81	0.79	37	15.66	0.82	37	14.06
[truncated: 16 more columns]

## Sheet: POMS
Means and SEM for the Profile of Mood States (POMS) questionnaire, with the final two columns showing effects (F) and associated probabilities (p) derived from the linear mixed model. N indicates the number of available values at each of the study assessments. Tr=main effect of treatment; Tr x V= treatment x visit interaction.
		8-11 years																			12-14 years																			15-17 years
		Day -1			Day 14			Day 28			Day 42			Day 56							Day -1			Day 14			Day 28			Day 42			Day 56							Day -1			Day 14			Day 28			Day 42
		N	Mean	SEM	N	Mean	SEM	N	Mean	SEM	N	Mean	SEM	N	Mean	SEM		F	P		N	Mean	SEM	N	Mean	SEM	N	Mean	SEM	N	Mean	SEM	N	Mean	SEM		F	P		N	Mean	SEM	N	Mean	SEM	N	Mean	SEM	N
Total Mood Disturbance	LVE	22	48.64	2.03	21	50.76	2.48	22	48.77	2.67	18	50.5	2.61	21	49.05	2.23	Tr	0.058	0.81		27	52.96	1.87	25	53.88	2.09	26	50.08	2.04	23	52.65	2.52	26	47.27	1.52	Tr	1.129	0.292		9	56.22	3.29	7	62.43	3.11	9	54.11	3.75	7
	Placebo	21	44.95	0.94	23	47.65	1.44	21	45.9	1.39	19	46.47	1.66	24	48.5	2.06	Tr x V	0.26	0.854		22	51.73	2	18	49.11	1.67	22	49.23	1.77	20	48.7	1.67	21	48.86	2.19	Tr x V	1.426	0.239		14	51.57	1.82	14	47.93	1.54	14	47.5	1.38	13
Anger-Hostility	LVE	22	48	1.72	21	50.86	2.12	22	47.68	2.08	18	51.11	2.28	21	46.1	1.68	Tr	0.005	0.946		27	49.56	1.5	25	51.96	2.61	26	47.15	1.52	23	50.17	2.14	26	46.15	1.39	Tr	0.257	0.614		9	47.67	2.25	7	52	3.22	9	48.22	2.68	7
	Placebo	21	44.86	0.85	23	47.57	1.32	21	46.1	1.19	19	47.16	1.95	24	46.96	1.39	Tr x V	0.742	0.529		22	50.27	1.79	18	50.94	2.66	22	48.18	1.34	20	50.1	2.23	22	47.27	2.01	Tr x V	0.197	0.898		14	49.36	2.22	14	45.07	1.72	14	44.36	1.23	13
Confusion-Bewilderment	LVE	22	47	1.76	21	48.81	1.7	22	46.18	1.69	18	51.72	2.37	21	45.67	1.35	Tr	0.568	0.454		27	52	1.86	25	52.72	2.25	26	50.23	2.1	23	50.3	2.11	26	47.5	1.77	Tr	1.217	0.275		9	55.67	2.7	7	58.86	2.53	9	52.33	3.74	7
	Placebo	21	44.43	1.2	23	49.43	1.87	21	46.48	1.53	19	47.74	1.69	24	47.54	1.52	Tr x V	1.328	0.269		22	53.05	2.29	18	50.28	1.71	22	49.55	1.93	20	49	2.11	22	47.27	1.9	Tr x V	0.1	0.96		14	49.57	2.39	14	45.57	1.41	14	46	1.81	13
Depression-Dejection	LVE	22	47.5	1.96	21	50.52	2.52	22	49.55	2.86	18	51	2.84	21	50.38	2.55	Tr	0.187	0.667		27	52.04	2	25	53	2.24	26	48.19	1.73	23	51.61	2.49	26	45.04	1.11	Tr	0.215	0.644		9	52.89	2.72	7	58.29	4.1	9	52.67	3.86	7
	Placebo	21	45.81	1.09	23	48.43	1.31	21	47.05	1.47	19	47.84	1.54	24	50.37	2.38	Tr x V	0.14	0.936		22	48	1.8	18	47.78	1.56	22	47.27	1.59	20	47.4	1.83	22	49.18	2.39	Tr x V	3.393	0.02		14	46.79	1.56	14	46.43	1.45	14	45	1.09	13
Fatigue-Inertia	LVE	22	48.45	2.21	21	53.76	2.56	22	51.59	2.4	18	50.33	2.01	21	53.71	2.46	Tr	3.361	0.073		27	53.11	1.91	25	54.84	1.76	26	52.42	2.05	23	54.91	2.33	26	49.73	1.67	Tr	4.629	0.035		9	57.22	3.73	7	63.57	3.73	9	54.56	3	7
	Placebo	21	45.9	1.09	23	48.83	1.99	21	46.05	1.48	19	45.74	1.23	24	50.5	2.17	Tr x V	0.162	0.921		22	53.27	2.2	18	49.78	1.93	22	51.45	2.15	20	49.9	1.59	21	48.67	1.62	Tr x V	0.706	0.55		14	54.5	2.13	14	51.57	1.79	14	51.43	1.4	13
Tension-Anxiety	LVE	22	52.32	2.18	21	52.1	1.93	22	49.64	2.5	18	52.5	2.42	21	45.71	1.38	Tr	1.836	0.182		27	55.26	2.61	25	52.96	1.98	26	51.38	2.21	23	52	2.25	26	47.35	1.37	Tr	0.677	0.414		9	58.44	5.34	7	63.71	5.59	9	53.56	3.87	7
	Placebo	21	46.67	1.27	23	52.83	2.24	21	47.48	1.5	19	50.63	2.27	24	49.42	1.82	Tr x V	0.828	0.481		22	52.09	2.3	18	48.56	1.79	22	48.36	1.46	20	47.75	1.76	22	49.86	2.68	Tr x V	2.109	0.103		14	51.93	2.2	14	48.07	2.15	14	46.79	1.62	13
Vigor-Activity	LVE	22	48.73	2.45	21	52.29	2.8	22	50.45	2.52	18	53.83	3.13	21	46.57	2.65	Tr	1.007	0.197		27	48.59	1.78	25	47.92	2.01	26	49.46	2.05	23	50.91	2.96	26	48.62	2.35	Tr	0.015	0.902		9	43.89	2.68	7	39.57	3.59	9	42.11	4	7
	Placebo	21	50.81	1.87	23	56.61	1.37	21	51.19	1.92	19	54.68	1.78	24	51.21	2.33	Tr x V	0.571	0.635		22	50.73	2.04	18	52	1.73	22	48.91	1.72	20	50.1	2.07	22	48.86	1.85	Tr x V	0.523	0.667		14	45.86	2.17	14	47	2.49	14	45.86	2.52	13
[truncated: 44 more columns]

## Sheet: PSS
Means and SEM for the Perceived Stress Scale (PSS), with the final two columns showing effects (F) and associated probabilities (p) derived from the linear mixed model. N indicates the number of available values at each of the study assessments. Tr=main effect of treatment; Tr x V= treatment x visit interaction.
		8-11 years													12-14 years													15-17 years														Boys
		Day -1			Day 28			Day 56							Day -1			Day 28			Day 56							Day -1			Day 28			Day 56								Day -1			Day 28			Day 56
		N	Mean	SEM	N	Mean	SEM	N	Mean	SEM		F	P		N	Mean	SEM	N	Mean	SEM	N	Mean	SEM		F	P		N	Mean	SEM	N	Mean	SEM	N	Mean	SEM		F	P			N	Mean	SEM	N	Mean	SEM	N	Mean
PSS score	LVE	22	15.64	1.42	22	14.68	1.9	22	14.41	1.91	Tr	0.077	0.783		27	19.52	1.44	27	16.04	1.41	26	14	1.58	Tr	1.601	0.212		9	19.78	1.93	9	19.11	2.29	9	18.56	2.85	Tr	3.806	0.065			29	16.62	1.51	29	15.55	1.55	28	13.61
	Placebo	24	14.83	1.24	24	14.5	1.38	24	13.67	1.36	Tr x V	0.283	0.598		23	16.39	1.33	23	14.52	1.25	23	14.22	1.15	Tr x V	1.972	0.167		15	15.73	1.22	14	13.43	1.31	15	12.13	1.15	Tr x V	0.387	0.54			39	14.54	0.91	39	13.79	0.94	39	13.33
[truncated: 16 more columns]

## Sheet: STAI
Means and SEM for the State-Trait Anxiety Inventory (STAI), with the final two columns showing effects (F) and associated probabilities (p) derived from the linear mixed model. N indicates the number of available values at each of the study assessments. Tr=main effect of treatment; Tr x V= treatment x visit interaction.
		8-11 years													12-14 years													15-17 years														Boys
		Day -1			Day 28			Day 56							Day -1			Day 28			Day 56							Day -1			Day 28			Day 56								Day -1			Day 28			Day 56
		N	Mean	SEM	N	Mean	SEM	N	Mean	SEM		F	P		N	Mean	SEM	N	Mean	SEM	N	Mean	SEM		F	P		N	Mean	SEM	N	Mean	SEM	N	Mean	SEM		F	P			N	Mean	SEM	N	Mean	SEM	N	Mean
STAI score	LVE	22	30.5	1.03	22	29.95	1.04	22	28.82	1.21	Tr	0.056	0.815		27	32.26	0.9	27	30.81	0.83	26	29.08	0.61	Tr	0.047	0.83		9	34.56	1.38	9	33.89	2.93	9	33.22	2.75	Tr	0.161	0.692			29	31.72	0.79	29	31	0.84	28	30.07
	Placebo	24	29.33	0.78	24	28.54	0.77	24	27.83	0.82	Tr x V	1.241	0.271		23	31.09	0.45	23	30.74	0.66	23	30.13	0.93	Tr x V	0.534	0.468		15	30.87	0.45	14	30	0.68	15	29.87	0.8	Tr x V	0.085	0.773			39	30.1	0.41	39	29.62	0.5	39	29.26
[truncated: 16 more columns]

## Sheet: TempBP
Means and SEM for body temperature and blood pressure, with the final two columns showing effects (F) and associated probabilities (p). N indicates the number of available values at each of the study assessments. Tr=main effect of treatment; Tr x V= treatment x visit interaction.
		8-11 years													12-14 years													15-17 years														Boys
		Day -1			Day 28			Day 56							Day -1			Day 28			Day 56							Day -1			Day 28			Day 56								Day -1			Day 28			Day 56
		N	Mean	SEM	N	Mean	SEM	N	Mean	SEM		F	P		N	Mean	SEM	N	Mean	SEM	N	Mean	SEM		F	P		N	Mean	SEM	N	Mean	SEM	N	Mean	SEM		F	P			N	Mean	SEM	N	Mean	SEM	N	Mean
Temperature (celcius)	LV	22	36.69	0.12	22	36.4	0.13	22	36.73	0.12	Tr	1.498	0.228		27	36.56	0.1	27	36.67	0.13	27	36.64	0.09	Tr	0.012	0.914		9	36.67	0.11	9	36.53	0.12	9	36.51	0.13	Tr	0.196	0.662			29	36.62	0.11	29	36.41	0.14	29	36.65
	Placebo	24	36.38	0.19	24	36.74	0.09	24	36.77	0.13	Tr x V	2.188	0.146		23	36.63	0.18	23	36.61	0.1	22	36.75	0.11	Tr x V	0.614	0.437		15	36.29	0.14	14	36.72	0.18	15	36.71	0.13	Tr x V	0	0.984			39	36.3	0.15	39	36.69	0.08	38	36.82
Systolic blood pressure (mmHg)	LV	22	123.41	7.36	22	106.23	2.24	22	105.68	3.16	Tr	0.645	0.427		27	117.56	1.88	26	113	2.18	27	112.85	2.05	Tr	0.118	0.733		9	116.33	4.94	9	113.67	3.14	9	112	4.13	Tr	0.977	0.335			29	122	5.38	29	113.66	2.14	29	107.69
	Placebo	24	111.04	2.86	23	108.35	3.41	22	106.77	3.17	Tr x V	0.059	0.809		23	119.78	4.42	22	114.36	2.32	22	110.77	2.55	Tr x V	0.777	0.383		15	123.8	2.88	14	119.71	2.58	15	117.27	2.97	Tr x V	0.046	0.833			39	117.67	3.05	37	113.65	2	37	111.19
Diastolic blood pressure (mmHg)	LV	22	83.05	7.46	22	66.5	1.79	22	66.32	2.63	Tr	0.964	0.332		27	71.56	1.73	26	70.04	1.33	27	67.89	1.4	Tr	0.244	0.624		9	74.56	3.94	9	73.44	2.18	9	73.67	2.72	Tr	0.049	0.827			29	77.38	5.44	29	68.41	1.48	29	64.72
	Placebo	24	72.83	2.8	23	67.39	2.86	22	68.45	1.59	Tr x V	0.077	0.783		23	74.09	3.31	22	70.59	1.44	22	70	2.25	Tr x V	0.502	0.482		15	76.73	3.34	14	76.57	3.58	15	72.53	2.21	Tr x V	1.027	0.322			39	74.56	2.47	37	70.81	1.74	37	68.76
[truncated: 16 more columns]

## Sheet: VAMS
Means and SEM for the visual analogue mood scales, with the final two columns showing effects (F) and associated probabilities (p) derived from the linear mixed model. N indicates the number of available values at each of the study assessments. Tr=main effect of treatment; Tr x V= treatment x visit interaction.
		8-11 years													12-14 years													15-17 years														Boys
		Day -1			Day 28			Day 56							Day -1			Day 28			Day 56							Day -1			Day 28			Day 56								Day -1			Day 28			Day 56
		N	Mean	SEM	N	Mean	SEM	N	Mean	SEM		F	P		N	Mean	SEM	N	Mean	SEM	N	Mean	SEM		F	P		N	Mean	SEM	N	Mean	SEM	N	Mean	SEM		F	P			N	Mean	SEM	N	Mean	SEM	N	Mean
Alertness	LVE	22	63.09	3.71	22	61.14	3.69	22	62.18	4.62	Tr	1.156	0.288		27	59.49	3.21	27	57.29	3.16	26	64.17	2.92	Tr	0.235	0.63		9	51.68	4.94	9	57.02	6.51	9	55.21	6.77	Tr	0.098	0.757			29	61.79	3.25	29	60.11	3.51	28	61.18
	Placebo	24	65.73	2.7	24	69.08	3.31	24	65.34	3.56	Tr x V	1.188	0.282		23	58.18	3.33	23	60.11	4.25	23	61.54	4.43	Tr x V	1.889	0.176		15	60.72	3.98	14	64.05	3.87	15	65.71	4.17	Tr x V	1.546	0.227			39	60.53	2.48	39	64.72	2.82	39	63.48
Stress	LVE	22	29.5	4.84	22	32.89	5.94	22	31.52	5.41	Tr	0.268	0.608		27	27.77	4.69	27	29.12	3.56	26	23.03	3.78	Tr	0.002	0.965		9	42.89	8.06	9	36.75	9.29	9	38.72	6.94	Tr	0.777	0.389			29	29.41	4.3	29	34.84	4.75	28	32.14
	Placebo	24	26.41	5.15	24	26.93	5.44	24	28.64	5.03	Tr x V	0.516	0.476		23	24.1	3.77	23	23.46	3.49	23	28.6	3.66	Tr x V	9.596	0.003		15	29.52	4.45	14	27.2	4.79	15	23.78	5.08	Tr x V	0.502	0.487			39	25.19	3.07	39	25.65	3.08	39	28.55
Tranquility	LVE	22	67.15	4.63	22	72.62	4.07	22	71.17	4.76	Tr	0.435	0.513		27	76.46	3	27	73.96	3.38	26	77.28	3.35	Tr	0.318	0.576		9	70.78	7.13	9	73	7.14	9	74.52	6.19	Tr	0.276	0.605			29	72.15	4.02	29	73.98	3.12	28	70.77
	Placebo	24	76.72	3.36	24	76	3.47	24	68.94	3.53	Tr x V	2.304	0.136		23	76.32	2.95	23	71.77	3.73	23	72.23	4.05	Tr x V	0.362	0.55		15	76.2	3.33	14	77.33	3.73	15	81.38	2.94	Tr x V	0.186	0.671			39	75.74	2.24	39	75.13	2.42	39	72.59
[truncated: 16 more columns]
